# Supplementary material for: Adverse Events Associated With Treatment of Tripterygium wilfordii Hook F: A Quantitative Evidence Synthesis
Source: Front Pharmacol. 2019 Nov 6;10:1250. doi: 10.3389/fphar.2019.01250 (PMC6851843; doi:10.3389/fphar.2019.01250)
Supplement: Supplementary file 1 [file DataSheet_1.zip]

Archive with 22 entries (22 files):
- Supplementary Figure 1.jpeg
- Supplementary Figure 10.jpeg
- Supplementary Figure 11.jpeg
- Supplementary Figure 12.jpeg
- Supplementary Figure 13.jpeg
- Supplementary Figure 14.jpeg
- Supplementary Figure 15.jpeg
- Supplementary Figure 16.tiff
- Supplementary Figure 17.tiff
- Supplementary Figure 18.jpeg
- Supplementary Figure 19.jpeg
- Supplementary Figure 2.jpeg
- Supplementary Figure 3.jpeg
- Supplementary Figure 4.jpeg
- Supplementary Figure 5.jpeg
- Supplementary Figure 6.jpeg
- Supplementary Figure 7.jpeg
- Supplementary Figure 8.jpeg
- Supplementary Figure 9.jpeg
- Supplementary Table 1.DOCX
- Supplementary Table 2.DOCX
- Supplementary Table 3.doc
